# Supplementary material for: Ecological Adaptation in the Chemosensory Gene Repertoire of the Safflower Aphid, Uroleucon gobonis
Source: Int J Mol Sci. 2025 Nov 28;26(23):11558. doi: 10.3390/ijms262311558 (PMC12692544; doi:10.3390/ijms262311558)
Supplement: Supplementary file 1 [file ijms-26-11558-s001.zip]

Archive with 1 entries (1 files):
- ijms-3814344-supplementary.pdf
